# Supplementary material for: Evolution of High-Temperature Oxygen Clusters and Radical Release: A Molecular Dynamics Study in Pure Oxygen and Titanium Tetrachloride Oxidation Environments
Source: Materials (Basel). 2026 Mar 10;19(6):1048. doi: 10.3390/ma19061048 (PMC13028297; doi:10.3390/ma19061048)
Supplement: Supplementary file 1 [file materials-19-01048-s001.zip]

Archive with 1 entries (1 files):
- materials-4155324-supplementary.pdf
